# Supplementary material for: Jaceosidin induces apoptosis and inhibits migration in AGS gastric cancer cells by regulating ROS-mediated signaling pathways
Source: Redox Rep. 2024 Feb 6;29(1):2313366. doi: 10.1080/13510002.2024.2313366 (PMC10854459; doi:10.1080/13510002.2024.2313366)
Supplement: Original Images for Blots.zip [file YRER_A_2313366_SM3875.zip]

Archive with 392 entries (280 files):
- Original Images for Blots/
- Original Images for Blots/Figure 2/
- Original Images for Blots/Figure 2/Figure 2E/
- Original Images for Blots/Figure 2/Figure 2E/Bad/
- Original Images for Blots/Figure 2/Figure 2E/Bad/Bad.jpg
- Original Images for Blots/Figure 2/Figure 2E/Bad/Marker+Bad.jpg
- Original Images for Blots/Figure 2/Figure 2E/Bad/Marker.jpg
- Original Images for Blots/Figure 2/Figure 2E/Bcl-2/
- Original Images for Blots/Figure 2/Figure 2E/Bcl-2/Bcl-2.jpg
- Original Images for Blots/Figure 2/Figure 2E/Bcl-2/Marker+Bcl-2.jpg
- Original Images for Blots/Figure 2/Figure 2E/Bcl-2/Marker.jpg
- Original Images for Blots/Figure 2/Figure 2E/cle-caspase-3/
- Original Images for Blots/Figure 2/Figure 2E/cle-caspase-3/cle-caspase-3.jpg
- Original Images for Blots/Figure 2/Figure 2E/cle-caspase-3/Marker+cle-caspase-3.jpg
- Original Images for Blots/Figure 2/Figure 2E/cle-caspase-3/Marker.jpg
- Original Images for Blots/Figure 2/Figure 2E/cle-PARP/
- Original Images for Blots/Figure 2/Figure 2E/cle-PARP/cle-PARP.jpg
- Original Images for Blots/Figure 2/Figure 2E/cle-PARP/Marker+cle-PARP.jpg
- Original Images for Blots/Figure 2/Figure 2E/cle-PARP/Marker.jpg
- Original Images for Blots/Figure 2/Figure 2E/Cyto-c/
- Original Images for Blots/Figure 2/Figure 2E/Cyto-c/Cyto-c.jpg
- Original Images for Blots/Figure 2/Figure 2E/Cyto-c/Marker+Cyto-c.jpg
- Original Images for Blots/Figure 2/Figure 2E/Cyto-c/Marker.jpg
- Original Images for Blots/Figure 2/Figure 2E/Figure 2E.jpg
- Original Images for Blots/Figure 2/Figure 2E/α-tubulin/
- Original Images for Blots/Figure 2/Figure 2E/α-tubulin/Marker+α-tubulin.jpg
- Original Images for Blots/Figure 2/Figure 2E/α-tubulin/Marker.jpg
- Original Images for Blots/Figure 2/Figure 2E/α-tubulin/α-tubulin.jpg
- Original Images for Blots/Figure 4/
- Original Images for Blots/Figure 4/Figure 4A/
- Original Images for Blots/Figure 4/Figure 4A/ERK signaling pathway/
- Original Images for Blots/Figure 4/Figure 4A/ERK signaling pathway/ERK/
- Original Images for Blots/Figure 4/Figure 4A/ERK signaling pathway/ERK/ERK.jpg
- Original Images for Blots/Figure 4/Figure 4A/ERK signaling pathway/ERK/Marker+ERK.jpg
- Original Images for Blots/Figure 4/Figure 4A/ERK signaling pathway/ERK/Marker.jpg
- Original Images for Blots/Figure 4/Figure 4A/ERK signaling pathway/p-ERK/
- Original Images for Blots/Figure 4/Figure 4A/ERK signaling pathway/p-ERK/Marker+p-ERK.jpg
- Original Images for Blots/Figure 4/Figure 4A/ERK signaling pathway/p-ERK/Marker.jpg
- Original Images for Blots/Figure 4/Figure 4A/ERK signaling pathway/p-ERK/p-ERK.jpg
- Original Images for Blots/Figure 4/Figure 4A/ERK signaling pathway/α-tubulin/
- Original Images for Blots/Figure 4/Figure 4A/ERK signaling pathway/α-tubulin/Marker+α-tubulin.jpg
- Original Images for Blots/Figure 4/Figure 4A/ERK signaling pathway/α-tubulin/Marker.jpg
- Original Images for Blots/Figure 4/Figure 4A/ERK signaling pathway/α-tubulin/α-tubulin.jpg
- Original Images for Blots/Figure 4/Figure 4A/Figure 4A.jpg
- Original Images for Blots/Figure 4/Figure 4A/JNK signaling pathway/
- Original Images for Blots/Figure 4/Figure 4A/JNK signaling pathway/JNK/
- Original Images for Blots/Figure 4/Figure 4A/JNK signaling pathway/JNK/JNK.jpg
- Original Images for Blots/Figure 4/Figure 4A/JNK signaling pathway/JNK/Marker+JNK.jpg
- Original Images for Blots/Figure 4/Figure 4A/JNK signaling pathway/JNK/Marker.jpg
- Original Images for Blots/Figure 4/Figure 4A/JNK signaling pathway/p-JNK/
- Original Images for Blots/Figure 4/Figure 4A/JNK signaling pathway/p-JNK/Marker+p-JNK.jpg
- Original Images for Blots/Figure 4/Figure 4A/JNK signaling pathway/p-JNK/Marker.jpg
- Original Images for Blots/Figure 4/Figure 4A/JNK signaling pathway/p-JNK/p-JNK.jpg
- Original Images for Blots/Figure 4/Figure 4A/JNK signaling pathway/α-tubulin/
- Original Images for Blots/Figure 4/Figure 4A/JNK signaling pathway/α-tubulin/Marker+α-tubulin.jpg
- Original Images for Blots/Figure 4/Figure 4A/JNK signaling pathway/α-tubulin/Marker.jpg
- Original Images for Blots/Figure 4/Figure 4A/JNK signaling pathway/α-tubulin/α-tubulin.jpg
- Original Images for Blots/Figure 4/Figure 4A/NF-kb signaling pathway/
- Original Images for Blots/Figure 4/Figure 4A/NF-kb signaling pathway/IκB-α/
- Original Images for Blots/Figure 4/Figure 4A/NF-kb signaling pathway/IκB-α/IκB-α.jpg
- Original Images for Blots/Figure 4/Figure 4A/NF-kb signaling pathway/IκB-α/Marker+IκB-α.jpg
- Original Images for Blots/Figure 4/Figure 4A/NF-kb signaling pathway/IκB-α/Marker.jpg
- Original Images for Blots/Figure 4/Figure 4A/NF-kb signaling pathway/NF-κB/
- Original Images for Blots/Figure 4/Figure 4A/NF-kb signaling pathway/NF-κB/Marker+NF-κB.jpg
- Original Images for Blots/Figure 4/Figure 4A/NF-kb signaling pathway/NF-κB/Marker.jpg
- Original Images for Blots/Figure 4/Figure 4A/NF-kb signaling pathway/NF-κB/NF-κB.jpg
- Original Images for Blots/Figure 4/Figure 4A/NF-kb signaling pathway/α-tubulin(IκB-α)/
- Original Images for Blots/Figure 4/Figure 4A/NF-kb signaling pathway/α-tubulin(IκB-α)/Marker+α-tubulin.jpg
- Original Images for Blots/Figure 4/Figure 4A/NF-kb signaling pathway/α-tubulin(IκB-α)/Marker.jpg
- Original Images for Blots/Figure 4/Figure 4A/NF-kb signaling pathway/α-tubulin(IκB-α)/α-tubulin.jpg
- Original Images for Blots/Figure 4/Figure 4A/NF-kb signaling pathway/α-tubulin(NF-κB)/
- Original Images for Blots/Figure 4/Figure 4A/NF-kb signaling pathway/α-tubulin(NF-κB)/Marker+α-tubulin.jpg
- Original Images for Blots/Figure 4/Figure 4A/NF-kb signaling pathway/α-tubulin(NF-κB)/Marker.jpg
- Original Images for Blots/Figure 4/Figure 4A/NF-kb signaling pathway/α-tubulin(NF-κB)/α-tubulin.jpg
- Original Images for Blots/Figure 4/Figure 4A/p38 signaling pathway/
- Original Images for Blots/Figure 4/Figure 4A/p38 signaling pathway/p-p38/
- Original Images for Blots/Figure 4/Figure 4A/p38 signaling pathway/p-p38/Marker+p-p38.jpg
- Original Images for Blots/Figure 4/Figure 4A/p38 signaling pathway/p-p38/Marker.jpg
- Original Images for Blots/Figure 4/Figure 4A/p38 signaling pathway/p-p38/p-p38.jpg
- Original Images for Blots/Figure 4/Figure 4A/p38 signaling pathway/p38/
- Original Images for Blots/Figure 4/Figure 4A/p38 signaling pathway/p38/Marker+p38.jpg
- Original Images for Blots/Figure 4/Figure 4A/p38 signaling pathway/p38/Marker.jpg
- Original Images for Blots/Figure 4/Figure 4A/p38 signaling pathway/p38/p38.jpg
- Original Images for Blots/Figure 4/Figure 4A/p38 signaling pathway/α-tubulin/
- Original Images for Blots/Figure 4/Figure 4A/p38 signaling pathway/α-tubulin/Marker+α-tubulin.jpg
- Original Images for Blots/Figure 4/Figure 4A/p38 signaling pathway/α-tubulin/Marker.jpg
- Original Images for Blots/Figure 4/Figure 4A/p38 signaling pathway/α-tubulin/α-tubulin.jpg
- Original Images for Blots/Figure 4/Figure 4A/STAT3 signaling pathway/
- Original Images for Blots/Figure 4/Figure 4A/STAT3 signaling pathway/p-STAT3/
- Original Images for Blots/Figure 4/Figure 4A/STAT3 signaling pathway/p-STAT3/Marker+p-STAT3.jpg
- Original Images for Blots/Figure 4/Figure 4A/STAT3 signaling pathway/p-STAT3/Marker.jpg
- Original Images for Blots/Figure 4/Figure 4A/STAT3 signaling pathway/p-STAT3/p-STAT3.jpg
- Original Images for Blots/Figure 4/Figure 4A/STAT3 signaling pathway/STAT3/
- Original Images for Blots/Figure 4/Figure 4A/STAT3 signaling pathway/STAT3/Marker+STAT3.jpg
- Original Images for Blots/Figure 4/Figure 4A/STAT3 signaling pathway/STAT3/Marker.jpg
- Original Images for Blots/Figure 4/Figure 4A/STAT3 signaling pathway/STAT3/STAT3.jpg
- Original Images for Blots/Figure 4/Figure 4A/STAT3 signaling pathway/α-tubulin/
- Original Images for Blots/Figure 4/Figure 4A/STAT3 signaling pathway/α-tubulin/Marker+α-tubulin.jpg
- Original Images for Blots/Figure 4/Figure 4A/STAT3 signaling pathway/α-tubulin/Marker.jpg
- Original Images for Blots/Figure 4/Figure 4A/STAT3 signaling pathway/α-tubulin/α-tubulin.jpg
- Original Images for Blots/Figure 4/Figure 4B/
- Original Images for Blots/Figure 4/Figure 4B/ERK signaling pathway/
- Original Images for Blots/Figure 4/Figure 4B/ERK signaling pathway/cle-caspase-3/
- Original Images for Blots/Figure 4/Figure 4B/ERK signaling pathway/cle-caspase-3/cle-caspase-3.jpg
- Original Images for Blots/Figure 4/Figure 4B/ERK signaling pathway/cle-caspase-3/Marker+cle-caspase-3.jpg
- Original Images for Blots/Figure 4/Figure 4B/ERK signaling pathway/cle-caspase-3/Marker.jpg
- Original Images for Blots/Figure 4/Figure 4B/ERK signaling pathway/cle-PARP/
- Original Images for Blots/Figure 4/Figure 4B/ERK signaling pathway/cle-PARP/cle-PARP.jpg
- Original Images for Blots/Figure 4/Figure 4B/ERK signaling pathway/cle-PARP/Marker+cle-PARP.jpg
- Original Images for Blots/Figure 4/Figure 4B/ERK signaling pathway/cle-PARP/Marker.jpg
- Original Images for Blots/Figure 4/Figure 4B/ERK signaling pathway/ERK signaling pathway.jpg
- Original Images for Blots/Figure 4/Figure 4B/ERK signaling pathway/ERK/
- Original Images for Blots/Figure 4/Figure 4B/ERK signaling pathway/ERK/ERK.jpg
- Original Images for Blots/Figure 4/Figure 4B/ERK signaling pathway/ERK/Marker .jpg
- Original Images for Blots/Figure 4/Figure 4B/ERK signaling pathway/ERK/Marker+ERK.jpg
- Original Images for Blots/Figure 4/Figure 4B/ERK signaling pathway/p-ERK/
- Original Images for Blots/Figure 4/Figure 4B/ERK signaling pathway/p-ERK/Marker+p-ERK.jpg
- Original Images for Blots/Figure 4/Figure 4B/ERK signaling pathway/p-ERK/Marker.jpg
- Original Images for Blots/Figure 4/Figure 4B/ERK signaling pathway/p-ERK/p-ERK.jpg
- Original Images for Blots/Figure 4/Figure 4B/ERK signaling pathway/p-STAT3/
- Original Images for Blots/Figure 4/Figure 4B/ERK signaling pathway/p-STAT3/Marker+p-STAT3.jpg
- Original Images for Blots/Figure 4/Figure 4B/ERK signaling pathway/p-STAT3/Marker.jpg
- Original Images for Blots/Figure 4/Figure 4B/ERK signaling pathway/p-STAT3/p-STAT3.jpg
- Original Images for Blots/Figure 4/Figure 4B/ERK signaling pathway/STAT3/
- Original Images for Blots/Figure 4/Figure 4B/ERK signaling pathway/STAT3/Marker+STAT3.jpg
- Original Images for Blots/Figure 4/Figure 4B/ERK signaling pathway/STAT3/Marker.jpg
- Original Images for Blots/Figure 4/Figure 4B/ERK signaling pathway/STAT3/STAT3.jpg
- Original Images for Blots/Figure 4/Figure 4B/ERK signaling pathway/α-tubulin/
- Original Images for Blots/Figure 4/Figure 4B/ERK signaling pathway/α-tubulin/Marker+α-tubulin.jpg
- Original Images for Blots/Figure 4/Figure 4B/ERK signaling pathway/α-tubulin/Marker.jpg
- Original Images for Blots/Figure 4/Figure 4B/ERK signaling pathway/α-tubulin/α-tubulin.jpg
- Original Images for Blots/Figure 4/Figure 4B/JNK signaling pathway/
- Original Images for Blots/Figure 4/Figure 4B/JNK signaling pathway/cle-caspase-3/
- Original Images for Blots/Figure 4/Figure 4B/JNK signaling pathway/cle-caspase-3/cle-caspase-3.jpg
- Original Images for Blots/Figure 4/Figure 4B/JNK signaling pathway/cle-caspase-3/Marker+cle-caspase-3.jpg
- Original Images for Blots/Figure 4/Figure 4B/JNK signaling pathway/cle-caspase-3/Marker.jpg
- Original Images for Blots/Figure 4/Figure 4B/JNK signaling pathway/cle-PARP/
- Original Images for Blots/Figure 4/Figure 4B/JNK signaling pathway/cle-PARP/cle-PARP.jpg
- Original Images for Blots/Figure 4/Figure 4B/JNK signaling pathway/cle-PARP/Marker+cle-PARP.jpg
- Original Images for Blots/Figure 4/Figure 4B/JNK signaling pathway/cle-PARP/Marker.jpg
- Original Images for Blots/Figure 4/Figure 4B/JNK signaling pathway/JNK signaling pathway.jpg
- Original Images for Blots/Figure 4/Figure 4B/JNK signaling pathway/JNK/
- Original Images for Blots/Figure 4/Figure 4B/JNK signaling pathway/JNK/JNK.jpg
- Original Images for Blots/Figure 4/Figure 4B/JNK signaling pathway/JNK/Marker+JNK.jpg
- Original Images for Blots/Figure 4/Figure 4B/JNK signaling pathway/JNK/Marker.jpg
- Original Images for Blots/Figure 4/Figure 4B/JNK signaling pathway/p-JNK/
- Original Images for Blots/Figure 4/Figure 4B/JNK signaling pathway/p-JNK/Marker+p-JNK.jpg
- Original Images for Blots/Figure 4/Figure 4B/JNK signaling pathway/p-JNK/Marker.jpg
- Original Images for Blots/Figure 4/Figure 4B/JNK signaling pathway/p-JNK/p-JNK.jpg
- Original Images for Blots/Figure 4/Figure 4B/JNK signaling pathway/p-STAT3/
- Original Images for Blots/Figure 4/Figure 4B/JNK signaling pathway/p-STAT3/Marker+p-STAT3.jpg
- Original Images for Blots/Figure 4/Figure 4B/JNK signaling pathway/p-STAT3/Marker.jpg
- Original Images for Blots/Figure 4/Figure 4B/JNK signaling pathway/p-STAT3/p-STAT3.jpg
- Original Images for Blots/Figure 4/Figure 4B/JNK signaling pathway/STAT3/
- Original Images for Blots/Figure 4/Figure 4B/JNK signaling pathway/STAT3/Marker+STAT3.jpg
- Original Images for Blots/Figure 4/Figure 4B/JNK signaling pathway/STAT3/Marker.jpg
- Original Images for Blots/Figure 4/Figure 4B/JNK signaling pathway/STAT3/STAT3.jpg
- Original Images for Blots/Figure 4/Figure 4B/JNK signaling pathway/α-tubulin/
- Original Images for Blots/Figure 4/Figure 4B/JNK signaling pathway/α-tubulin/Marker+α-tubulin.jpg
- Original Images for Blots/Figure 4/Figure 4B/JNK signaling pathway/α-tubulin/Marker.jpg
- Original Images for Blots/Figure 4/Figure 4B/JNK signaling pathway/α-tubulin/α-tubulin.jpg
- Original Images for Blots/Figure 4/Figure 4B/p38 signaling pathway/
- Original Images for Blots/Figure 4/Figure 4B/p38 signaling pathway/cle-caspase-3/
- Original Images for Blots/Figure 4/Figure 4B/p38 signaling pathway/cle-caspase-3/cle-caspase-3.jpg
- Original Images for Blots/Figure 4/Figure 4B/p38 signaling pathway/cle-caspase-3/Marker+cle-caspase-3.jpg
- Original Images for Blots/Figure 4/Figure 4B/p38 signaling pathway/cle-caspase-3/Marker.jpg
- Original Images for Blots/Figure 4/Figure 4B/p38 signaling pathway/cle-PARP/
- Original Images for Blots/Figure 4/Figure 4B/p38 signaling pathway/cle-PARP/cle-PARP.jpg
- Original Images for Blots/Figure 4/Figure 4B/p38 signaling pathway/cle-PARP/Marker+cle-PARP.jpg
- Original Images for Blots/Figure 4/Figure 4B/p38 signaling pathway/cle-PARP/Marker.jpg
- Original Images for Blots/Figure 4/Figure 4B/p38 signaling pathway/p-p38/
- Original Images for Blots/Figure 4/Figure 4B/p38 signaling pathway/p-p38/Marker+p-p38.jpg
- Original Images for Blots/Figure 4/Figure 4B/p38 signaling pathway/p-p38/Marker.jpg
- Original Images for Blots/Figure 4/Figure 4B/p38 signaling pathway/p-p38/p-p38.jpg
- Original Images for Blots/Figure 4/Figure 4B/p38 signaling pathway/p-STAT3/
- Original Images for Blots/Figure 4/Figure 4B/p38 signaling pathway/p-STAT3/Marker+p-STAT3.jpg
- Original Images for Blots/Figure 4/Figure 4B/p38 signaling pathway/p-STAT3/Marker.jpg
- Original Images for Blots/Figure 4/Figure 4B/p38 signaling pathway/p-STAT3/p-STAT3.jpg
- Original Images for Blots/Figure 4/Figure 4B/p38 signaling pathway/p38 signaling pathway.jpg
- Original Images for Blots/Figure 4/Figure 4B/p38 signaling pathway/p38/
- Original Images for Blots/Figure 4/Figure 4B/p38 signaling pathway/p38/Marker+p38.jpg
- Original Images for Blots/Figure 4/Figure 4B/p38 signaling pathway/p38/Marker.jpg
- Original Images for Blots/Figure 4/Figure 4B/p38 signaling pathway/p38/p38.jpg
- Original Images for Blots/Figure 4/Figure 4B/p38 signaling pathway/STAT3/
- Original Images for Blots/Figure 4/Figure 4B/p38 signaling pathway/STAT3/Marker+STAT3.jpg
- Original Images for Blots/Figure 4/Figure 4B/p38 signaling pathway/STAT3/Marker.jpg
- Original Images for Blots/Figure 4/Figure 4B/p38 signaling pathway/STAT3/STAT3.jpg
- Original Images for Blots/Figure 4/Figure 4B/p38 signaling pathway/α-tubulin/
- Original Images for Blots/Figure 4/Figure 4B/p38 signaling pathway/α-tubulin/Marker+α-tubulin.jpg
- Original Images for Blots/Figure 4/Figure 4B/p38 signaling pathway/α-tubulin/Marker.jpg
- Original Images for Blots/Figure 4/Figure 4B/p38 signaling pathway/α-tubulin/α-tubulin.jpg
- Original Images for Blots/Figure 5/
- Original Images for Blots/Figure 5/Figure 5D/
- Original Images for Blots/Figure 5/Figure 5D/cle-caspase-3/
- Original Images for Blots/Figure 5/Figure 5D/cle-caspase-3/cle-caspase-3.jpg
- Original Images for Blots/Figure 5/Figure 5D/cle-caspase-3/Marker+cle-caspase-3.jpg
- Original Images for Blots/Figure 5/Figure 5D/cle-caspase-3/Marker.jpg
- Original Images for Blots/Figure 5/Figure 5D/cle-PARP/
- Original Images for Blots/Figure 5/Figure 5D/cle-PARP/cle-PARP.jpg
- Original Images for Blots/Figure 5/Figure 5D/cle-PARP/Marker+cle-PARP.jpg
- Original Images for Blots/Figure 5/Figure 5D/cle-PARP/Marker.jpg
- Original Images for Blots/Figure 5/Figure 5D/ERK/
- Original Images for Blots/Figure 5/Figure 5D/ERK/ERK.jpg
- Original Images for Blots/Figure 5/Figure 5D/ERK/Marker+ERK.jpg
- Original Images for Blots/Figure 5/Figure 5D/ERK/Marker.jpg
- Original Images for Blots/Figure 5/Figure 5D/Figure 5D.jpg
- Original Images for Blots/Figure 5/Figure 5D/IκB-α/
- Original Images for Blots/Figure 5/Figure 5D/IκB-α/IκB-α.jpg
- Original Images for Blots/Figure 5/Figure 5D/IκB-α/Marker+IκB-α.jpg
- Original Images for Blots/Figure 5/Figure 5D/IκB-α/Marker.jpg
- Original Images for Blots/Figure 5/Figure 5D/JNK/
- Original Images for Blots/Figure 5/Figure 5D/JNK/JNK.jpg
- Original Images for Blots/Figure 5/Figure 5D/JNK/Marker+JNK.jpg
- Original Images for Blots/Figure 5/Figure 5D/JNK/Marker.jpg
- Original Images for Blots/Figure 5/Figure 5D/NF-κB/
- Original Images for Blots/Figure 5/Figure 5D/NF-κB/Marker+NF-κB.jpg
- Original Images for Blots/Figure 5/Figure 5D/NF-κB/Marker.jpg
- Original Images for Blots/Figure 5/Figure 5D/NF-κB/NF-κB.jpg
- Original Images for Blots/Figure 5/Figure 5D/p-ERK/
- Original Images for Blots/Figure 5/Figure 5D/p-ERK/Marker+p-ERK.jpg
- Original Images for Blots/Figure 5/Figure 5D/p-ERK/Marker.jpg
- Original Images for Blots/Figure 5/Figure 5D/p-ERK/p-ERK.jpg
- Original Images for Blots/Figure 5/Figure 5D/p-JNK/
- Original Images for Blots/Figure 5/Figure 5D/p-JNK/Marker+p-JNK.jpg
- Original Images for Blots/Figure 5/Figure 5D/p-JNK/Marker.jpg
- Original Images for Blots/Figure 5/Figure 5D/p-JNK/p-JNK.jpg
- Original Images for Blots/Figure 5/Figure 5D/p-p38/
- Original Images for Blots/Figure 5/Figure 5D/p-p38/Marker+p-p38.jpg
- Original Images for Blots/Figure 5/Figure 5D/p-p38/Marker.jpg
- Original Images for Blots/Figure 5/Figure 5D/p-p38/p-p38.jpg
- Original Images for Blots/Figure 5/Figure 5D/p-STAT3/
- Original Images for Blots/Figure 5/Figure 5D/p-STAT3/Marker+p-STAT3.jpg
- Original Images for Blots/Figure 5/Figure 5D/p-STAT3/Marker.jpg
- Original Images for Blots/Figure 5/Figure 5D/p-STAT3/p-STAT3.jpg
- Original Images for Blots/Figure 5/Figure 5D/p38/
- Original Images for Blots/Figure 5/Figure 5D/p38/Marker+p38.jpg
- Original Images for Blots/Figure 5/Figure 5D/p38/Marker.jpg
- Original Images for Blots/Figure 5/Figure 5D/p38/p38.jpg
- Original Images for Blots/Figure 5/Figure 5D/STAT3/
- Original Images for Blots/Figure 5/Figure 5D/STAT3/Marker+STAT3.jpg
- Original Images for Blots/Figure 5/Figure 5D/STAT3/Marker.jpg
- Original Images for Blots/Figure 5/Figure 5D/STAT3/STAT3.jpg
- Original Images for Blots/Figure 5/Figure 5D/α-tubulin/
- Original Images for Blots/Figure 5/Figure 5D/α-tubulin/Marker+α-tubulin.jpg
- Original Images for Blots/Figure 5/Figure 5D/α-tubulin/Marker.jpg
- Original Images for Blots/Figure 5/Figure 5D/α-tubulin/α-tubulin.jpg
- Original Images for Blots/Figure 6/
- Original Images for Blots/Figure 6/Figure 6C/
- Original Images for Blots/Figure 6/Figure 6C/AKT/
- Original Images for Blots/Figure 6/Figure 6C/AKT/AKT.jpg
- Original Images for Blots/Figure 6/Figure 6C/AKT/Marker+AKT.jpg
- Original Images for Blots/Figure 6/Figure 6C/AKT/Marker.jpg
- Original Images for Blots/Figure 6/Figure 6C/CDK2/
- Original Images for Blots/Figure 6/Figure 6C/CDK2/CDK2.jpg
- Original Images for Blots/Figure 6/Figure 6C/CDK2/Marker+CDK2.jpg
- Original Images for Blots/Figure 6/Figure 6C/CDK2/Marker.jpg
- Original Images for Blots/Figure 6/Figure 6C/CDK4/
- Original Images for Blots/Figure 6/Figure 6C/CDK4/CDK4.jpg
- Original Images for Blots/Figure 6/Figure 6C/CDK4/Marker+CDK4.jpg
- Original Images for Blots/Figure 6/Figure 6C/CDK4/Marker.jpg
- Original Images for Blots/Figure 6/Figure 6C/CDK6/
- Original Images for Blots/Figure 6/Figure 6C/CDK6/CDK6.jpg
- Original Images for Blots/Figure 6/Figure 6C/CDK6/Marker+CDK6.jpg
- Original Images for Blots/Figure 6/Figure 6C/CDK6/Marker.jpg
- Original Images for Blots/Figure 6/Figure 6C/CyclinD1/
- Original Images for Blots/Figure 6/Figure 6C/CyclinD1/CyclinD1.jpg
- Original Images for Blots/Figure 6/Figure 6C/CyclinD1/Marker+CyclinD1.jpg
- Original Images for Blots/Figure 6/Figure 6C/CyclinD1/Marker.jpg
- Original Images for Blots/Figure 6/Figure 6C/CyclinE/
- Original Images for Blots/Figure 6/Figure 6C/CyclinE/CyclinE.jpg
- Original Images for Blots/Figure 6/Figure 6C/CyclinE/Marker+CyclinE.jpg
- Original Images for Blots/Figure 6/Figure 6C/CyclinE/Marker.jpg
- Original Images for Blots/Figure 6/Figure 6C/Figure 6C.jpg
- Original Images for Blots/Figure 6/Figure 6C/p-AKT/
- Original Images for Blots/Figure 6/Figure 6C/p-AKT/Marker+p-AKT.jpg
- Original Images for Blots/Figure 6/Figure 6C/p-AKT/Marker.jpg
- Original Images for Blots/Figure 6/Figure 6C/p-AKT/p-AKT.jpg
- Original Images for Blots/Figure 6/Figure 6C/P21/
- Original Images for Blots/Figure 6/Figure 6C/P21/Marker+p21.jpg
- Original Images for Blots/Figure 6/Figure 6C/P21/Marker.jpg
- Original Images for Blots/Figure 6/Figure 6C/P21/p21.jpg
- Original Images for Blots/Figure 6/Figure 6C/p27/
- Original Images for Blots/Figure 6/Figure 6C/p27/Marker+p27.jpg
- Original Images for Blots/Figure 6/Figure 6C/p27/Marker.jpg
- Original Images for Blots/Figure 6/Figure 6C/p27/p27.jpg
- Original Images for Blots/Figure 6/Figure 6C/α-tubulin/
- Original Images for Blots/Figure 6/Figure 6C/α-tubulin/Marker+α-tubulin.jpg
- Original Images for Blots/Figure 6/Figure 6C/α-tubulin/Marker.jpg
- Original Images for Blots/Figure 6/Figure 6C/α-tubulin/α-tubulin.jpg
- Original Images for Blots/Figure 6/Figure 6D/
- Original Images for Blots/Figure 6/Figure 6D/AKT/
- Original Images for Blots/Figure 6/Figure 6D/AKT/AKT.jpg
- Original Images for Blots/Figure 6/Figure 6D/AKT/Marker+AKT.jpg
- Original Images for Blots/Figure 6/Figure 6D/AKT/Marker.jpg
- Original Images for Blots/Figure 6/Figure 6D/CDK2/
- Original Images for Blots/Figure 6/Figure 6D/CDK2/CDK2.jpg
- Original Images for Blots/Figure 6/Figure 6D/CDK2/Marker+CDK2.jpg
- Original Images for Blots/Figure 6/Figure 6D/CDK2/Marker.jpg
- Original Images for Blots/Figure 6/Figure 6D/CDK4/
- Original Images for Blots/Figure 6/Figure 6D/CDK4/CDK4.jpg
[truncated: 92 more entries]
